# Supplementary material for: Phytochemical Analysis, Biological Activities, and Docking of Phenolics from Shoot Cultures of Hypericum perforatum L. Transformed by Agrobacterium rhizogenes
Source: Molecules. 2024 Aug 17;29(16):3893. doi: 10.3390/molecules29163893 (PMC11357161; doi:10.3390/molecules29163893)
Supplement: Supplementary file 1 [file molecules-29-03893-s001.zip]

Archive with 1 entries (1 files):
- molecules-3136894-supplementary.pdf
